# Supplementary material for: Accelerated Genetic Gains in Early-Maturing Maize Hybrids following Three Periods of Genetic Enhancement for Grain Yield under Low and High Soil-Nitrogen Environments
Source: Plants (Basel). 2022 Apr 29;11(9):1208. doi: 10.3390/plants11091208 (PMC9105051; doi:10.3390/plants11091208)
Supplement: Supplementary file 1 [file plants-11-01208-s001.zip]

Archive with 1 entries (1 files):
- plants-1666049-supplementary.pdf
